# Supplementary material for: The prevalence of diagnosed chronic conditions and multimorbidity in Australia: A method for estimating population prevalence from general practice patient encounter data
Source: PLoS One. 2017 Mar 9;12(3):e0172935. doi: 10.1371/journal.pone.0172935 (PMC5344344; doi:10.1371/journal.pone.0172935)
Supplement: S1 File — (XLSX) [file pone.0172935.s001.xlsx]

## Sheet: Prevalence of number of conditi
Prevalence of the number of diagnosed chronic conditions among patients at GP encounters
Number of diagnosed chronic conditions	Mean (Proportion %)	Std Error of Mean	95% CL for Mean
1 or more	69.6881	0.479804	68.7469	70.6292
2 or more	51.6057	0.583956	50.4602	52.7512
3 or more	37.3945	0.573762	36.269	38.52
4 or more	26.4201	0.517414	25.4051	27.435
5 or more	17.7352	0.42254	16.9064	18.5641
6 or more	11.6894	0.343772	11.015	12.3637
7 or more	7.2573	0.262482	6.74242	7.77219
8 or more	4.56081	0.200278	4.16795	4.95368
9 or more	2.80223	0.147951	2.51201	3.09246
10 or more	1.66433	0.110887	1.44681	1.88185
Prevalence of the number of diagnosed chronic conditions among people in the population
Number of diagnosed chronic conditions	Mean (Proportion %)	Std Error of Mean	95% CL for Mean
1 or more	42.4991	0.529138	41.4611	43.5371
2 or more	25.7262	0.468581	24.807	26.6453
3 or more	15.8331	0.360092	15.1267	16.5394
4 or more	9.76635	0.269266	9.23816	10.2945
5 or more	5.84558	0.186559	5.47963	6.21153
6 or more	3.4611	0.132794	3.20061	3.72159
7 or more	1.99478	0.091301	1.81569	2.17388
8 or more	1.16325	0.062692	1.04027	1.28623
9 or more	0.688504	0.044688	0.600845	0.776163
10 or more	0.392795	0.032028	0.329968	0.455621
Prevalence of the number of body systems affected by at least one diagnosed chronic condition among patients at GP encounters
Number of diagnosed chronic conditions	Mean (Proportion %)	Std Error of Mean	95% CL for Mean
1 or more	69.6904	0.479876	68.749	70.6317
2 or more	47.7805	0.587705	46.6277	48.9334
3 or more	30.443	0.53393	29.3956	31.4903
4 or more	16.6019	0.401774	15.8138	17.39
5 or more	7.57224	0.254754	7.07251	8.07197
6 or more	2.77235	0.145741	2.48646	3.05824
7 or more	0.7655	0.064169	0.639626	0.891374
8 or more	0.188501	0.029393	0.130845	0.246158
9 or more	0.041378	0.01212	0.017604	0.0651527
10 or more	0.004598	0.00325	-0.0017774	0.0109726
Prevalence of the number of body systems affected by at least one diagnosed chronic condition among people in the population
Number of diagnosed chronic conditions	Mean (Proportion %)	Std Error of Mean	95% CL for Mean
1 or more	42.5014	0.529234	41.4632	43.5395
2 or more	22.9632	0.444122	22.0921	23.8344
3 or more	12.0583	0.303002	11.464	12.6527
4 or more	5.61851	0.180266	5.2649	5.97212
5 or more	2.2021	0.093481	2.01873	2.38547
6 or more	0.726002	0.046524	0.63474	0.817265
7 or more	0.189712	0.02006	0.150361	0.229062
8 or more	0.04373	0.007966	0.0281043	0.059356
9 or more	0.012068	0.004038	0.0041473	0.0199887
10 or more	0.001867	0.001499	-0.001074	0.0048081
